# Supplementary material for: Coffee Waste as a Green Precursor for Iron Nanoparticles: Toward Circular, Efficient and Eco-Friendly Dye Removal from Aqueous Systems
Source: J Xenobiot. 2025 Oct 2;15(5):158. doi: 10.3390/jox15050158 (PMC12565063; doi:10.3390/jox15050158)
Supplement: Supplementary file 1 [file jox-15-00158-s001.zip]

Archive with 1 entries (1 files):
- jox-3857333-supplementary.pdf
